# Supplementary material for: MicroRNA profiling of mouse liver in response to DENV-1 infection by deep sequencing
Source: PeerJ. 2019 Apr 22;7:e6697. doi: 10.7717/peerj.6697 (PMC6482938; doi:10.7717/peerj.6697)
Supplement: Data S3 [file peerj-07-6697-s003.xlsx]

## Sheet: Differential miRNAs Expression
The Normalized Differential Expression of miRNAs (TPM > 10 in both libraries)
miRNA Code	Raw Expression		Normalized Read Count	Normalized Expression (TPM > 10)		Fold Change
	Uninfected control	DENV-1	DENV-1	Uninfected control	DENV-1
mir-690	10	12	51.5523	17.4561	89.9901	5.15523		SUMMARY:
mir-1981-5p	15	10	42.9602	26.1841	74.9918	2.86401		Up-regulated		log2FC		Down-regulated		log2FC
mir-10a-3p	7	4	17.1841	12.2193	29.9967	2.45487		mir-690	5.15523	2.367		mir-1a-3p	0.0964014	-3.322	***p = 0.0001
mir-340-3p	17	9	38.6642	29.6754	67.4926	2.27436		mir-1981-5p	2.86401	1.516		mir-434-5p	0.232217	-2.12
mir-214-3p	6	3	12.8881	10.4737	22.4975	2.14801		mir-10a-3p	2.45487	1.293		mir-98-5p	0.287314	-1.786
mir-744-5p	28	14	60.1443	48.877	104.988	2.14801		mir-340-3p	2.27436	1.183		mir-19b-3p	0.309314	-1.69
mir-423-3p	86	41	176.137	150.122	307.466	2.0481		mir-214-3p	2.14801	1.104		mir-182-5p	0.32628	-1.599
mir-151-3p	67	27	115.993	116.956	202.478	1.73123		mir-744-5p	2.14801	1.104		mir-381-3p	0.330463	-1.599
mir-122-3p	20	8	34.3682	34.9122	59.9934	1.71841		mir-423-3p	2.0481	1.036		mir-30b-5p	0.336531	-1.556
mir-148a-5p	220	75	322.202	384.034	562.438	1.46455						mir-16-5p	0.351348	-1.515
mir-130a-3p	27	9	38.6642	47.1314	67.4926	1.43201						mir-139-5p	0.38066	-1.396
mir-450a-5p	18	6	25.7761	31.421	44.9951	1.43201						mir-143-5p	0.390547	-1.358
mir-223-5p	6	2	8.59204	10.4737	14.9984	1.43201						mir-92a-3p	0.39963	-1.322
mir-335-3p	12	4	17.1841	20.9473	29.9967	1.43201						mir-200a-5p	0.409145	-1.286
mir-542-3p	29	9	38.6642	50.6227	67.4926	1.33325						mir-676-5p	0.409145	-1.286
mir-3535	30	9	38.6642	52.3683	67.4926	1.28881						mir-17-5p	0.417669	-1.252
mir-674-3p	40	12	51.5523	69.8244	89.9901	1.28881						mir-455-5p	0.429602	-1.218
mir-122-5p	140839	41394	177830	245850	310421	1.26264						mir-20a-5p	0.43482	-1.218
mir-144-3p	62	18	77.3284	108.228	134.985	1.24723						mir-150-5p	0.457024	-1.12
mir-99a-5p	1443	415	1782.85	2518.91	3112.16	1.23552						mir-872-5p	0.462649	-1.12
mir-146a-5p	14	4	17.1841	24.4385	29.9967	1.22743						mir-23a-3p	0.466959	-1.089
mir-15b-5p	25	7	30.0722	43.6402	52.4942	1.20289						mir-144-5p	0.477336	-1.059
mir-183-5p	55	15	64.4403	96.0085	112.488	1.17164						mir-126a-5p	0.483605	-1.059
mir-125a-5p	203	55	236.281	354.359	412.455	1.16395						mir-30c-5p	0.48584	-1.029
mir-1198-5p	15	4	17.1841	26.1841	29.9967	1.14561						mir-93-5p	0.48586	-1.029
mir-351-5p	15	4	17.1841	26.1841	29.9967	1.14561						mir-26b-5p	0.48934	-1.029
mir-148b-3p	229	61	262.057	399.744	457.45	1.14436
mir-361-3p	125	33	141.769	218.201	247.473	1.13415
mir-148a-3p	184371	48285	207433	321840	362098	1.12509
let-7c-5p	7073	1826	7844.54	12346.7	13693.5	1.10908
mir-652-3p	39	10	42.9602	68.0787	74.9918	1.10154
mir-193a-5p	12	3	12.8881	20.9473	22.4975	1.07401
mir-532-5p	524	129	554.187	914.699	967.394	1.05761
let-7a-5p	5265	1295	5563.35	9190.63	9711.43	1.05667
mir-221-3p	45	11	47.2562	78.5524	82.4909	1.05014
mir-423-5p	120	29	124.585	209.473	217.476	1.03821
mir-99b-5p	475	109	468.266	829.164	817.41	0.985824
mir-106b-3p	44	10	42.9602	76.8068	74.9918	0.976369
let-7i-5p	4569	1036	4450.68	7975.69	7769.15	0.974104
mir-221-5p	9	2	8.59204	15.7105	14.9984	0.954672
mir-99b-3p	9	2	8.59204	15.7105	14.9984	0.954672
mir-379-5p	145	32	137.473	253.113	239.974	0.948088
mir-425-5p	46	10	42.9602	80.298	74.9918	0.933918
mir-181d-5p	14	3	12.8881	24.4385	22.4975	0.920576
mir-185-5p	253	54	231.985	441.639	404.955	0.916938
mir-378a-5p	47	10	42.9602	82.0436	74.9918	0.914047
mir-194-2-3p	71	15	64.4403	123.938	112.488	0.90761
mir-30c-2-3p	513	106	455.378	895.497	794.913	0.887677
mir-10a-5p	13392	2758	11848.4	23377.2	20682.7	0.884739
let-7g-5p	20214	4156	17854.3	35285.7	31166.6	0.883263
mir-30e-3p	230	47	201.913	401.49	352.461	0.877883
mir-340-5p	516	105	451.082	900.734	787.413	0.874191
mir-365-3p	66	13	55.8483	115.21	97.4893	0.846186
let-7b-5p	970	189	811.948	1693.24	1417.34	0.83706
mir-429-3p	57	11	47.2562	99.4997	82.4909	0.829057
mir-192-5p	26188	5011	21527.4	45714	37578.4	0.822032
mir-27a-3p	199	38	163.249	347.376	284.969	0.820346
let-7f-5p	33130	6279	26974.7	57832	47087.3	0.814208
mir-28a-5p	74	14	60.1443	129.175	104.988	0.812761
mir-25-3p	772	145	622.923	1347.61	1087.38	0.806895
mir-151-5p	32	6	25.7761	55.8595	44.9951	0.805504
mir-145a-3p	96	18	77.3284	167.578	134.985	0.805504
mir-22-3p	14642	2744	11788.3	25559.2	20577.7	0.805101
let-7d-5p	929	174	747.508	1621.67	1304.86	0.804637
mir-361-5p	27	5	21.4801	47.1314	37.4959	0.79556
mir-100-5p	1980	366	1572.34	3456.31	2744.7	0.794113
mir-27b-3p	2693	493	2117.94	4700.92	3697.09	0.786461
mir-181b-5p	22	4	17.1841	38.4034	29.9967	0.781095
mir-199a-3p	464	84	360.866	809.963	629.931	0.777728
mir-199b-3p	464	84	360.866	809.963	629.931	0.777728
mir-143-3p	16786	3026	12999.8	29301.8	22692.5	0.774441
mir-186-5p	50	9	38.6642	87.2804	67.4926	0.773284
mir-7a-5p	951	170	730.324	1660.07	1274.86	0.767954
let-7e-5p	108	19	81.6244	188.526	142.484	0.755782
mir-30a-3p	487	85	365.162	850.112	637.43	0.749819
mir-127-3p	41	7	30.0722	71.57	52.4942	0.733467
mir-21a-5p	14790	2468	10602.6	25817.6	18508	0.716875
mir-30d-5p	1919	320	1374.73	3349.82	2399.74	0.716377
mir-128-3p	18	3	12.8881	31.421	22.4975	0.716004
mir-191-5p	1050	175	751.804	1832.89	1312.36	0.716004
mir-31-5p	42	7	30.0722	73.3156	52.4942	0.716004
mir-125b-2-3p	12	2	8.59204	20.9473	14.9984	0.716004
mir-142-3p	48	8	34.3682	83.7892	59.9934	0.716004
mir-181a-5p	170	28	120.289	296.754	209.977	0.70758
mir-140-3p	391	64	274.945	682.533	479.947	0.703185
mir-106b-5p	31	5	21.4801	54.1139	37.4959	0.692907
mir-541-5p	31	5	21.4801	54.1139	37.4959	0.692907
mir-1843a-3p	25	4	17.1841	43.6402	29.9967	0.687364
mir-24-2-5p	107	17	73.0324	186.78	127.486	0.682546
mir-378c	637	101	433.898	1111.95	757.417	0.681159
mir-24-3p	1371	217	932.237	2393.23	1627.32	0.679969
mir-126a-3p	10448	1640	7045.48	18238.1	12298.6	0.674337
mir-199a-5p	83	13	55.8483	144.886	97.4893	0.672871
mir-140-5p	32	5	21.4801	55.8595	37.4959	0.671254
mir-1843b-5p	45	7	30.0722	78.5524	52.4942	0.66827
mir-148b-5p	13	2	8.59204	22.6929	14.9984	0.660927
mir-103-3p	1021	155	665.883	1782.27	1162.37	0.652188
mir-145a-5p	1250	189	811.948	2182.01	1417.34	0.649559
mir-10b-5p	352	53	227.689	614.454	397.456	0.646844
mir-22-5p	93	14	60.1443	162.342	104.988	0.646713
mir-322-3p	93	14	60.1443	162.342	104.988	0.646713
mir-374b-5p	93	14	60.1443	162.342	104.988	0.646713
mir-152-3p	274	41	176.137	478.297	307.466	0.642835
mir-107-3p	142	21	90.2165	247.876	157.483	0.635327
mir-802-5p	41	6	25.7761	71.57	44.9951	0.628686
mir-101b-3p	6568	957	4111.29	11465.2	7176.71	0.625958
mir-451a	1070	154	661.587	1867.8	1154.87	0.618306
mir-328-3p	14	2	8.59204	24.4385	14.9984	0.613717
mir-30a-5p	7309	1041	4472.16	12758.7	7806.64	0.61187
mir-125b-5p	387	55	236.281	675.551	412.455	0.610546
mir-200b-3p	106	15	64.4403	185.035	112.488	0.607928
mir-200a-3p	228	32	137.473	397.999	239.974	0.602951
mir-3107-5p	717	100	429.602	1251.6	749.918	0.599166
mir-486-5p	717	100	429.602	1251.6	749.918	0.599166
mir-378a-3p	2849	395	1696.93	4973.24	2962.17	0.595623
mir-320-3p	65	9	38.6642	113.465	67.4926	0.594834
mir-29c-3p	29	4	17.1841	50.6227	29.9967	0.592555
mir-484	30	4	17.1841	52.3683	29.9967	0.572803
mir-146b-5p	23	3	12.8881	40.149	22.4975	0.560351
mir-26a-5p	10440	1343	5769.56	18224.2	10071.4	0.55264
mir-28a-3p	63	8	34.3682	109.973	59.9934	0.545527
mir-29a-3p	694	88	378.05	1211.45	659.927	0.544741
mir-194-5p	3132	391	1679.74	5467.25	2932.18	0.536317
mir-23b-3p	253	31	133.177	441.639	232.474	0.52639
mir-203-3p	769	94	403.826	1342.37	704.922	0.525131
mir-1843a-5p	115	14	60.1443	200.745	104.988	0.522994
mir-32-5p	42	5	21.4801	73.3156	37.4959	0.511431
mir-411-5p	17	2	8.59204	29.6754	14.9984	0.505414
mir-101a-3p	6248	730	3136.1	10906.6	5474.4	0.501936
mir-30e-5p	214	25	107.401	373.56	187.479	0.501872
mir-1839-5p	386	45	193.321	673.805	337.463	0.500832
mir-26b-5p	676	77	330.794	1180.03	577.436	0.48934
mir-93-5p	168	19	81.6244	293.262	142.484	0.48586
mir-30c-5p	1291	146	627.219	2253.58	1094.88	0.48584
mir-126a-5p	533	60	257.761	930.41	449.951	0.483605
mir-144-5p	90	10	42.9602	157.105	74.9918	0.477336
mir-23a-3p	322	35	150.361	562.086	262.471	0.466959
mir-872-5p	65	7	30.0722	113.465	52.4942	0.462649
mir-150-5p	94	10	42.9602	164.087	74.9918	0.457024
mir-20a-5p	494	50	214.801	862.331	374.959	0.43482
mir-455-5p	40	4	17.1841	69.8244	29.9967	0.429602
mir-17-5p	72	7	30.0722	125.684	52.4942	0.417669
mir-200a-5p	21	2	8.59204	36.6578	14.9984	0.409145
mir-676-5p	21	2	8.59204	36.6578	14.9984	0.409145
mir-92a-3p	43	4	17.1841	75.0612	29.9967	0.39963
mir-143-5p	22	2	8.59204	38.4034	14.9984	0.390547
mir-139-5p	79	7	30.0722	137.903	52.4942	0.38066
mir-16-5p	269	22	94.5125	469.569	164.982	0.351348
mir-30b-5p	817	64	274.945	1426.16	479.947	0.336531
mir-381-3p	26	2	8.59204	45.3858	14.9984	0.330463
mir-182-5p	158	12	51.5523	275.806	89.9901	0.32628
mir-19b-3p	125	9	38.6642	218.201	67.4926	0.309314
mir-98-5p	314	21	90.2165	548.121	157.483	0.287314
mir-434-5p	37	2	8.59204	64.5875	14.9984	0.232217
mir-1a-3p	5927	133	571.371	10346.2	997.39	0.0964014
